# Supplementary material for: CCX559 is a potent, orally-administered small molecule PD-L1 inhibitor that induces anti-tumor immunity
Source: PLoS One. 2023 Jun 7;18(6):e0286724. doi: 10.1371/journal.pone.0286724 (PMC10246841; doi:10.1371/journal.pone.0286724)
Supplement: S2 Appendix — (XLSX) [file pone.0286724.s007.xlsx]

## Sheet: Figure 1
Figure 1A
compound (log M)	OD at 450nM		OD at 450nM
	CCX559		Inactive compound
-5	0.1123	0.2098	0.969	0.9996
-6	0.1167	0.1197	1.0123	1.0631
-7	0.142	0.157	1.0797	0.9983
-8	0.1951	0.1618	1.0143	0.9526
-9	0.3393	0.3686	1.0586	1.0084
-10	0.7435	0.7703	0.9428	1.0664
-11	0.8107	0.8441	0.9215	1.031
-12	0.8443	0.8718	0.8416	0.8777
Figure1B
compound (log M)	OD at 450nM			OD at 450nM
	CCX559			Inactive compound
-6	0.5145	0.4672	0.4313	2.3801	2.4333	2.4473
-6.69897	0.4828	0.4061	0.4299	2.3752	2.3338	2.3713
-7.39794	0.4919	0.6242	0.5918	2.5809	2.4221	2.4979
-8.09691	0.5503	0.624	0.5089	2.3182	2.3073	2.3104
-8.79588	1.6221	1.1524	1.3008	2.2278	2.3479	2.2352
-9.49485	2.1871	1.9492	2.2542	2.3522	2.3396	2.3409
-10.1938	2.1797	2.3427	2.2994	2.3458	2.4006	2.2928
-10.8928	2.5795	2.4123	2.5986	2.4232	2.5024	2.2813
Figure1C
log M	MEDI4736 (OD at 450nM)
-11.468	1.3073	1.2419	1.4576
-10.9909	1.379	1.3012	1.2913
-10.5138	1.2832	1.2914	1.3816
-10.0367	1.1013	1.3313	1.3863
-9.55953	1.0767	1.1803	1.3143
-9.08241	1.0488	1.0163	0.9884
-8.60529	0.4029	0.4351	0.3595
-8.12817	0.0747	0.065	0.0691
-7.65105	0.061	0.0589	0.0569
-7.17393	0.0568	0.0585	0.0567
Figure1D
compound (log M)	MEDI4736 (OD at 450nM)			Isotype (OD at 450nM)
-7.47495	0.4002	0.286	0.3157	2.48	2.5424	2.5509
-8.07701	0.8217	0.9219	0.7937	2.5137	2.5122	2.5067
-8.67907	2.11	2.2634	2.2902	2.5143	2.6367	2.5605
-9.28114	2.19	2.0711	2.2739	2.3863	2.4937	2.5255
-9.8832	2.2418	2.4255	2.4283	2.399	2.5891	2.4
-10.4853	2.4347	2.5324	2.5747	2.5203	2.4504	2.5731
-11.0873	2.4059	2.3833	2.4182	2.444	2.4253	2.4804
-11.6894	2.3519	2.2217	2.4041	2.2822	2.3488	2.4319
Figure1E: PD-1 binding to PD-L2 was not affected by up to 5 µM CCX559
compound (log M)	CCX559 (OD at 450nM)
-5.30103	2.8106	2.8866
-6	2.5854	2.777
-6.69897	2.4678	2.6678
-7.39794	2.5871	2.5634
-8.09691	2.6674	2.394
-8.79588	2.5337	2.4928
-9.49485	2.6742	2.5172
-10.1938	2.608	2.6774
Figure 1F: CCX559 enhanced TCR activation in NFAT reporter assay
compound (log M)	CCX559 (RLU)
-4.69897	2881.01	3087.05
-5.17609	2980.48	3097.71
-5.65321	2863.25	3023.11
-6.13033	2770.89	2593.27
-6.60745	2355.25	2518.66
-7.08458	1957.38	1946.73
-7.5617	1499.12	1545.3
-8.03882	1175.85	1165.19
-8.51594	788.637	813.504
-8.99306	518.653	532.863

## Sheet: Figure2
Figure2A: PD-L1 Dimerization
log (M)	CCX559			Inactive Control
-6	484890	426215	412553	56342.8
-6.60206	347453	362394	325672	45392
-7.20412	267689	260797	242333	56515.5
-7.80618	170358	174106	161377	39968.5
-8.40824	94411.3	99696.7	95948.6	42576.6
-9.0103	51592.9	42179.4	44131.2	41436.7
log (M)	MEDI4736		Isotype
-6.77989	102788	100595	61973.6
-7.38195	112426	114499	39899.4
-7.98401	123429	128594	39053.1
-8.58607	142619	150063	33422.2
-9.18813	73010.7	84531.4	34044
-9.79019	35926.7	39709.4	35564

## Sheet: Figure3
Fig 3A: Mixed lymphocyte reaction assay
Cmpd Conc.(log M)	CCX559 (IFNɡ conc. pg/ml)
-5.67778	1353.56	1365.92	851.125
-6.1549	1250.71	1459.06	1247.97
-6.63202	1262.14	1376.71	1538.95
-7.10915	1505.87	904.069	1373.96
-7.58627	900.867	1184.81	1277.56
-8.06339	465.13	614.391	1222.37
-8.54	489.353	523.615	866.109
-9.017	343.122	357.953	662.579
-9.4943	344.154	212.615	206.031
-9.97	86.906	163.564	144.384
Fig 3B: PBMC induced tumor cell killing
Cmpd Conc.(log M)	CCX559 (RLU)			Inactive (RLU)
-6	12.6413	21.5611	38.0023	133.34	184.51	158.706
-6.47712	14.811	17.1972	33.2516	95.271	176.414	200.999
-6.95424	16.4979	14.585	19.8718	76.0801	173.253	185.632
-7.43136	13.6724	14.257	13.995	122.343	175.139	163.059
-7.90848	20.485	24.9897	42.5381	145.45	172.348	204.346
-8.38561	54.277	42.9359	69.9818	128.593	176.728	147.939
-8.86273	75.5451	162.41	156.789	149.637	184.585	194.566
-9.33985	250.659	172.162	144.658	131.602	170.449	204.026
-9.81697	204.712	187.221	162.988	145.055	177.214	201.05
Fig3C: Tumor cell killing without PBMC
Cmpd Conc.(log M)	CCX559 (RLU)			Inactive (RLU)
-6	743.455	724.846	713.159	715.033	692.47
-6.47712	730.272	718.343	682.326	682.784	651.133
-6.95424	708.809	700.229	693.315	685.635	680.011
-7.43136	720.596	685.746	669.667	680.464	659.303
-7.90848	688.177	677.193	660.074	636.021	669.476
-8.38561	682.088	670.458	653.759	638.416	650.906
-8.86273	660.877	632.445	663.388	632.473	639.064
-9.33985	694.605	659.144	677.401	638.485	665.446
-9.81697	714.719	645.282	694.24	674.495	690.445

## Sheet: Figure4
Fig4A: A375 Tumor Volumes (with PBMCs)
Days after Inoculation	Vehicle										CCX559 30mpk										CCX559 60mpk										Isotype										MEDI4736
7	37.53	30.82	20.83	22.62	34.86	19.09	19.43	22.72	25.21	49.08	21.69	44.49	25.69	35.84	36.22	34.28	15.01	30.57	24.71	29.77	22.71	23.16	16.77	18.7	31.42	32.59	38.94	20.85	15.22	24.16	30.17	29.32	30.04	13.36	35.63	23.32	22.78	24.29	24.94	17.72	39.57	18.55	20.65	20.34	22.05	31.84	4.22	11.01	24.47
10	33.71	35.79	34.68	19.78	21.02	22.6	19.77	19.19	27.56	30.77	21.38	33.7	16.58	32.32	22.76	16.62	13.39	21.28	10.96	10.38	23.19	24.25	19.36	36.91	48.18	4.47	13.47	14.91	16.69	24.58	38	21.63	32.56	17.91	22.21	22.02	45.15	31.35	37.79	15.44	28.37	16.67	18.58	34.06	30.23	33.27	4.76	0	16.7
14	23.12	20.33	13.9	12.46	14.83	13.44	11.36	8.68	16.1	7.82	5.82	8.67	10.23	16.44	14.9	0	0	10.88	6.46	8.54	0	8.18	0	9.82	0	0	0	0	0	3.36	14.04	9.84	13.93	12.53	15.86	19.31	25.36	8.26	22.89	3.84	0	7.39	0	0	9.12	12.05	0	0	0
17	30.46	0	24.46	6.42	11.71	27.43	15.53	0	12.97	17.28	0	0	0	28.89	0	0	0	0	0	8.3	0	0	0	0	0	0	0	0	0	0	0	0	18.25	0	17.6	16.45	54.05	0	11.12	0	0	10.5	9.5	0	0	13.42	0	0	0
21	71.6	0	41.44	8.6	0	35.18	31.25	0	0	0	0	0	0	13.66	0	0	0	0	0	10.67	0	0	0	0	0	0	0	0	0	0	0	0	28.9	0	57.48	18.29	53.57	0	0	0	0	8.39	10.86	0	0	23.75	0	0	0
24	121.87	16.84	56.69	5.62	16.98	23.18	38.4	0	0	0	0	0	0	54.72	0	0	0	0	0	20	0	0	0	0	0	0	0	0	0	0	0	0	114.7	19.38	135.1	30.16	109.53	0	0	0	0	14.13	19.9	0	0	25.61	0	0	0
28	290.62	29.67	127.76	15.09	61.24	37.58	74.46	0	0	0	0	76.55	0	98.46	0	0	0	0	0	0	0	0	0	0	0	0	0	0	0	0	0	0	182.73	42.79	307.98	39.07	329.37	0	0	0	0	62.24	38.16	0	0	66.02	0	0	0
31	778.97	68.54	244.21	26.73	140.76	134.8	124.92	0	0	15.43	0	186.94	0	232.97	0	0	0	0	0	48.02	0	0	0	0	0	0	0	0	70.77	0	0	11.42	432.6	59.75	722.88	150.31	619.02	0	0	0	0	108.59	71.11	0	0	158.71	0	0	0
35	1226.12	254.77	506.16	65.13	242.22	284.7	264.62	0	0	49.26	0	360.65	0	394.92	0	0	0	0	0	88.22	0	0	0	0	0	0	0	0	142	0	0	38.38	832.62	99.5	1155.13	189.63	981.64	0	0	0	0	236.83	94.14	0	0	307.71	0	0	0
42	2204.82	617.16	1559.16	226.46	580.22	783.44	604.94	0	16.51	171.29	0	828.47	0	1306.81	0	0	0	0	0	151.76	0	0	0	0	0	0	0	0	335.59	0	0	199.42	1909.24	431.33	2230.21	596	1946.36	0	0	0	0	555.57	133.25	13.41	0	774.99	0	0	0
Fig 4B:The nubmer of mice per group that formed tumors was reduced
Treatment	Tumor
	Formation
Vehicle	9
CCX559	3
30 mg/kg
CCX559	1
60 mg/kg
Isotype antibody	7
MEDI4736	4
Figure 4C:CCX559 Plasma Levels (Trough, Day 49)
	CCX559 plasma level (ng/ml)
Animal #/treatment	30 mg/kg	60 mg/kg
1	90.1	313
2	13.5	348
3	60.5	218
4		338
5	67.4	249
6	84.6	69.8
7	57.5	362
8	51.7
9	36.8	86
10	65.8	219
Figure 4D:A375 Tumor Volume mm3 (no PBMCs)
Days after Inoculation	Vehicle										CCX559 30mpk										CCX559 60mpk										Isotype										MEDI4736
7	27.71	26.01	36.9	22.62	25.4	29.31	23.73	49.34	28.56	32.97	39.67	15.74	30.62	28.85	35.38	31.55	16.74	26.93	26.34	41.63	27.66	25.82	19.96	33.5	45.26	29.85	27.74	60.95	16.53	24.72	29.87	31.01	7.34	40.95	31.93	24.89	41.53	35.4	50.3	41.94	22.47	24.21	43.28	24.33	34.05	45.97	35.65	35.17	18.66
10	30.94	39.36	28.65	26.94	32.88	18.24	59.34	0.01	30.72	33.24	76.06	25.29	21.42	21.09	43.03	21.18	24.13	40.84	33.25	25.66	29.35	28.73	20.2	30.12	32.95	31.43	17.89	27.99	29.67	28.56	39.59	46.02	32.73	37.11	32.13	41.19	58.71	91.83	24.46	57.63	29.89	42.65	32.4	24.98	51.09	47.95	32.35	46.31	25.77
14	25.7	36.51	36.69	32.99	36.5	79.57	66.67	29.03	49.29	43.99	51.35	12.61	16.58	31.93	66.25	26.4	15.78	33.32	26.61	38.48	33.83	26.77	21.69	71.79	63.54	52.13	33.61	47.83	33.43	17.72	25.43	26.6	35.5	34.28	38	68.82	78.43	49.34	53.78	41.04	35.8	60.9	42.05	43.75	33.07	60.37	55	49.01	7.35
17	51.67	66.03	113.49	78.63	48.43	93	116.26	154.98	78.3	86.69	57.98	37.92	52.33	52.52	125.2	66.16	23.51	53.46	37.97	44.06	47.33	35.14	49.36	80.51	66.72	72.96	55.04	70.43	48.4	42.05	63.09	26.28	60.98	53.48	29.53	77.53	125.5	50.89	228.56	55.92	49.62	101.3	54.25	40.34	38.73	89.94	85.19	80	87.28
21	148.22	103.23	86.77	127.42	102.73	176.83	288.15	296.85	151.08	208.57	120.24	50.98	71.05	85.48	273.07	87.97	39.16	47.01	56.38	51.93	86.09	76.38	34.65	221.59	179.41	161.52	111.24	112.47	125.83	59.29	79.33	44.81	191.8	90.97	60.3	192.38	255.78	147.63	252.56	176.56	98.55	161.57	80.4	82.03	94.58	250.04	212.4	120.85	150.81
24	293.28	230.52	191.09	196.26	177.08	358.98	569.11	360.12	379.56	299.44	249.17	98.29	120.42	184.81	597.37	202.81	81.93	125.41	81.97	179.71	281.3	171.35	133.35	455.52	315.98	382	200.86	188.24	285.81	66.7	198.15	103	336.09	229.75	150.74	411.98	521.31	226.33	563.74	541.84	158.8	301.58	152.53	157.47	241.42	572.07	479.68	240.05	381.44
28	558.03	407.77	406.14	560.71	454.97	896.09	1028.21	468.53	783.85	570.38	672.92	251.88	168.45	445.98	1169.35	441.09	76.25	262.4	170.6	267.74	411.19	307.63	209.61	804.63	673.87	751.31	445.84	400.11	645.96	260.75	492.98	360.72	799.26	539.88	417.1	853.62	1132.8	537.67	1109.73	1127.16	579.1	503.03	516.91	653.61	706.81	1271.73	1062.64	510.04	905.11
31	1023.91	729.03	662.86	843.83	777.4	1087.75	1489.93		1440.86	830.53	1027.55	460.58	346.85	705.75	1809.89	711.83	224.03	421.6	252.73	556.46	661.48	476.07	413.82	1233.01	1143.73	1085.35	554.77	571.12	812.65	411.28	471.34	491.08	1253.94	888.03	674.7	1138.7	1527.07	944.59	1746.22	1426.66	710.57	975.82	611.49	632.44	810.77	1900.14	1567.9	1235.54	1410.74
35	1675.58	1255.03	1232.55	1581.58	1351.59	1425.73	1935.21		2161.13	1174.49	1544.4	638.71	581.98	903.05	2391.27	1274.87	454.3	743.71	602.99	779.32	975.12	986.51	681.49	1736.7	1690.55	1635.97	1075.47	831.24	1536.78	667.37	1375.76	722.36	1986.99	1545.72	949.46	1965.39	2015.73	1298.88	2825.76	2524.2	1149.47	1399.47	1125.36	866.46	1219.57	2871.95	2267.66	1668.91	1588.73
[truncated: 1 more columns]

## Sheet: Figure5
Fig5A: MC38-hPD-L1 Tumor Volume mm3
Days after Inoculation	Vehicle										CCX559 3 mg/kg										CCX559 10 mg/kg										CCX559 30 mg/kg										Isotype
10	34.17	28.48	52.23	44.46	46.9	40.08	32.93	26.88	21.86	25.26	48.55	42.34	35.13	31.49	27.22	23.82	52.66	40.74	25.08	26.19	24.98	51.54	23.83	41.44	26.57	27.56	34.65	48.28	31.9	42.2	34.36	39.9	26.09	32.81	26.78	24.02	45.94	24.11	44.89	54.29	29.8	48.04	37.57	39.65	43.8	49.04	27.66	27.12	29.97
14	78.42	99.2	98.32	52.87	82.88	76.97	40.75	85.93	49.8	34.64	73.73	108.25	81.62	95.32	37.07	24.86	111.44	77.74	33.61	15.58	33.76	82.96	43.06	24.79	72.64	53.31	9.36	66.75	122.01	20.8	60.81	40.15	11.19	31.14	20.43	22.63	69.66	27.21	25.09	25.77	60.16	70.06	68.52	77.72	35.64	68.77	45.22	49.51	27.44
17	122.94	188.02	114.41	79.14	126.98	123.58	81.42	144.59	55.33	81.98	90.04	163.76	101.96	133.04	62.12	41.09	190.49	135.01	64.95	16.86	26.52	103.85	61.02	33.29	103.16	54.88	14.72	106.85	223.44	17.24	19.93	20.83	10.24	25.92	27.26	43.93	72.02	16.29	37.57	39.57	128.1	165.78	173.64	76.03	22.01	85.46	73.16	105.4	73.19
21	236.41	340.72	372.28	243.58	368.16	254.59	101.58	208.2	57.51	70.5	133.69	392.83	168.96	298.59	141.31	115.85	369.42	239.6	98.61	0	66.79	142.9	52.4	0	188.6	128.83	0	231.61	470.44	0	0	22.09	4.49	0	0	61.63	156.14	5.8	26.68	0	260.31	297.97	297.59	128.06	59.1	264.11	175.49	227.66	189.41
24	310.92	442.64	480.86	353.62	610.47	414.82	139.33	385.54	67.36	140.8	253.85	598.19	228.99	448.68	281.96	150.38	318.86	342.91	85.53	0	56.2	218.57	63.86	0	273.46	149.1	0	318.48	429.19	0	0	0	0	0	0	44.98	239.73	0	51.2	0	378.82	451.79	249.54	140.29	99.61	311.76	267.43	277.67	294.46
28	455.29	809.5	709.06	694.95	1177.88	648.83	311.75	560.58	103.76	181.58	419.34	760.27	392.15	667.3	401.64	337.01	449.74	552.08	80.71	0	80.94	306.25	145.56	0	532.74	112.13	0	488.11	507.36	0	0	0	0	0	0	52.94	309.47	0	40.87	0	737.89	901.46	551.93	225.91	256.34	651.87	364.18	546.18	645.66
31	564.01	1041.67	1030.6	1178.28	1482.51	900.57	457.75	694.07	189.45	240.19	540.83	971.61	699.94	1123.25	761.99	490.07	459.79	638.04	199.01	0	66	316.01	153.69	0	921.13	302.03	0	607.15	533.1	0	0	0	0	0	0	0	173	0	41.42	0	1001.78	1026.75	815.96	278.88	407.03	776.06	634.51	826.35	746.06
35	767.14	1465.71	1309.89	1729.86	1684.71	1157.76	833.26	1174.3	189.44	376.87	668.72	920.62	803.31	634.58	1070.9	775.98	640.78	1170.69	322.88	0	93.93	425.92	288.98	0	1421.07	159.47	0	801.63	574.52	0	0	0	0	0	0	0	193.27	0	0	0	1252.54	1578.6	940.67	312.39	642.23	1135.16	787.33	1257.73	1103.2
Fig5B: the number of mice with a complete response
Treatment	Complete Responses
Vehicle	0
CCX559 3 mg/kg	1
CCX559 10 mg/kg	3
CCX559 30 mg/kg	7
Isotype antibody	0
MEDI4736	3
Fig5C: Percentage of PD-L1 positive cells in total CD45- Tumor Cells
Isotype	MEDI4736	Vehicle	CCX559 3 mg/kg	CCX559 10 mg/kg	CCX559 30 mg/kg
88.5	47.2	62.7	11.8	2.7	2.9
94.5	2	66.4	19.8	6.2	4.7
89.6	7.4	85.6	29	6
91.4	2	93.3	27.5	7.5
90.2	2.9	88.6	32.6	6.2
93.3	6.3	88.9	34.6	5.7
91	3.8	85.3	57.4	7
92.6		93.2	48.9
91.6		74.8	28.2
89.8		77.8
Fig5D: CCX559 Plasma Levels (Trough, Day 34)
	CCX559 plasma level (ng/ml)
Animal #/treatment	10 mg/kg	30 mg/kg
1	106	412
2	66.2	132
3	36.3	250
4	37.3	324
5	64.8	320
6	30.5	261
7	49.1	239
8	73.8	234
9	41.7	304
10	40.4	507
[truncated: 11 more columns]

## Sheet: Figure6
Fig6A:CCX559 Tissue Distribution(CCX559 conc.)
Animal #	ng/ml	ng/g tissue
	Plasma	Brain	Thymus	Lung	Heart	Liver	Spleen	Kidney	Tumor
1	67.1	6.1	121	873	203	1323	910	915	2425
2	51.7	5.7	439	783	351	838	523	935	107500
3	68.4	9.6	382	715	265	1425	2056	848	5775
4	160	7.6	700	1690	535	2163	1542	1403	15075
5	99.2	7.7	535	920	320	1375	430	645	8725
Fig6B:CCX559 Drug Level Post Dosing
	Day 1	Day 5
Tumor (ng/g)	6610	202
	1002	38.7
	7100	40.5
	2466	44.9
	4605	84.1
Lung (ng/g)	219	10.8
	111	13.3
	334	11.5
	286	41.6
	540	16.3
Heart (ng/g)	80.5	0
	35.9	8.3
	154	0
	105	16.7
	210	9.9
Plasma (ng/ml)	42.1	0
	40.7	0
	45.3	0
	40.9	3.7
	78.6	2.4

## Sheet: Figure7
Fig7A: TNF secretion by PBMC after 48 hours CCX559 treatment (pg/ml)
	Donor#	1	2	3	4	5
PBMC w/o Stimulation	No treatment	30.21	9.96	17.13	12.21	9.51
	DMSO	22.41	8.13	8.13	10.41	7.65
	Inactive 2 μM	11.79	8.13	8.13	8.58	10.41
	CCX559 80 nM	12.69	8.13	9.06	9.51	7.65
	CCX559 0.4 μM	18.03	9.96	7.23	9.51	7.65
	CCX559 2 μM	10.89	9.06	7.23	8.58	10.41
PBMC w anti CD3/CD28/CD2 beads Stimulation	DMSO	5470.41	3204.78	7497	256.38	565.05
	CCX559 80 nM	8582.01	7207.38	13442.1	971.82	2379.09
	CCX559 0.4 μM	9488.73	4868.13	12987.5	848.49	3344.61
	CCX559 2 μM	10633.5	8652.36	15028.3	1368.03	3264.96
Fig7B: Changae of sPD-L1 (pg/ml) from baseline in cynomolgus Plasma day day 28 of CCX559 treatment
	Vehicle					25 mg/kg CCX559					60 mg/kg CCX559
Female	-4	-17	3	-23	4	95	102	79	6	57	-27	106	132	203	203
Male	-87	-18	68	-10	-178	43	77	116	71	62	16	247	80	93
